# Supplementary material for: Triangulation in aetiological epidemiology
Source: Int J Epidemiol. 2017 Jan 20;45(6):1866–86. doi: 10.1093/ije/dyw314 (PMC5841843; doi:10.1093/ije/dyw314)
Supplement: Supplementary Data [file dyw314_supp.zip]

Archive with 3 entries (2 files):
- dyw314-suppl_data/
- dyw314-suppl_data/UPDATED ONESupplementary material_triangulation_CORRECTED DEC2016 (1).docx
- dyw314-suppl_data/DONOT USE THISije-2016-05-0586-File002.docx
